# Supplementary material for: Biodegradation of Fumonisins by the Consecutive Action of a Fusion Enzyme
Source: Toxins (Basel). 2022 Apr 9;14(4):266. doi: 10.3390/toxins14040266 (PMC9025740; doi:10.3390/toxins14040266)
Supplement: Supplementary file 1 [file toxins-14-00266-s001.zip]

Archive with 1 entries (1 files):
- toxins-1654589-supplementary.pdf
